# Supplementary material for: Synthesis of Novel Quinazolinone Analogues for Quorum Sensing Inhibition
Source: Antibiotics (Basel). 2023 Jul 24;12(7):1227. doi: 10.3390/antibiotics12071227 (PMC10376653; doi:10.3390/antibiotics12071227)
Supplement: Supplementary file 1 [file antibiotics-12-01227-s001.zip]

Archive with 1 entries (1 files):
- antibiotics-2479769-supplementary.pdf
